# Supplementary material for: Neuroserpin Inclusion Bodies in a FENIB Yeast Model
Source: Microorganisms. 2021 Jul 13;9(7):1498. doi: 10.3390/microorganisms9071498 (PMC8305157; doi:10.3390/microorganisms9071498)
Supplement: Supplementary file 1 [file microorganisms-09-01498-s001.zip]

Archive with 1 entries (1 files):
- microorganisms-1275919-supplementary.pdf
